# Supplementary material for: Entamoeba histolytica HM-1: IMSS gene expression profiling identifies key hub genes, potential biomarkers, and pathways in Amoebiasis infection: a systematic network meta-analysis
Source: Biosci Rep. 2022 Oct 21;42(10):BSR20220191. doi: 10.1042/BSR20220191 (PMC9595035; doi:10.1042/BSR20220191)
Supplement: Supplementary Files S1-S4 [file BSR-2022-0191_supp.zip]

Archive with 4 entries (4 files):
- BSR-2022-0191_suppSM1.csv
- BSR-2022-0191_suppSM2.csv
- BSR-2022-0191_suppSM3.csv
- BSR-2022-0191_suppSM4.csv
