# Supplementary material for: Entamoeba histolytica HM-1: IMSS gene expression profiling identifies key hub genes, potential biomarkers, and pathways in Amoebiasis infection: a systematic network meta-analysis
Source: Biosci Rep. 2022 Oct 21;42(10):BSR20220191. doi: 10.1042/BSR20220191 (PMC9595035; doi:10.1042/BSR20220191)
Supplement: Supplementary Files S1-S4 [file BSR-2022-0191_supp.zip › BSR-2022-0191_suppSM1.csv]

Supplementry File S1:Differentially expressed up_regulated genes and detailed statistical values of series GSE23750
Probe ID	logFC	AveExpr	t	P.Value	adj.P.Val	B
7892513	0.369471731	2.147289827	6.664416138	4.91E-06	0.054442356	4.320128746
8081233	0.18206106	1.895486106	5.901907976	2.05E-05	0.094691907	2.998398991
7894738	0.316921082	1.807965136	4.595002637	0.00028442	0.255954953	0.536563274
7895930	0.218964435	2.590363735	4.438455949	0.000394494	0.257262535	0.228415123
7928770	0.152144362	2.939574311	4.415256133	0.000414164	0.257262535	0.182577104
7993774	0.248693758	1.750853301	4.363642908	0.000461582	0.257262535	0.080455408
7896552	0.161019602	2.693212136	4.176273162	0.000685238	0.257262535	-0.291752225
7893963	0.338371992	1.752769483	4.173193467	0.000689716	0.257262535	-0.297886826
7894022	0.229903378	1.85154285	4.080238582	0.000839761	0.257262535	-0.483256132
8047257	0.153381467	2.819705529	3.885468407	0.001270136	0.269148038	-0.872625916
8151207	0.291507728	2.199391486	3.748260979	0.001701214	0.28464985	-1.14726194
8000582	0.170695835	2.918411876	3.721777912	0.001799998	0.285402597	-1.200264854
7894547	0.232605978	2.154051373	3.657343756	0.002065028	0.30176475	-1.329179108
8000700	0.225770339	2.215946136	3.642827005	0.002129938	0.303335481	-1.358211085
8003599	0.225770339	2.215946136	3.642827005	0.002129938	0.303335481	-1.358211085
8048993	0.181726221	1.613014814	3.591580205	0.002375834	0.311449439	-1.460651881
7974337	0.166677234	1.834834838	3.567717	0.002499823	0.312960623	-1.508323781
7895120	0.327135806	1.66446248	3.565721128	0.002510482	0.312960623	-1.512309985
8143461	0.188216928	2.107282698	3.507866424	0.002839939	0.31753822	-1.62778429
8168079	0.157700038	2.324335214	3.503330411	0.002867522	0.31753822	-1.636831228
7956269	0.303745843	2.136553473	3.490937384	0.00294425	0.31753822	-1.661543318
7896680	0.321425548	2.021270145	3.488220823	0.00296134	0.31753822	-1.66695914
8124498	0.170565995	2.138951273	3.478668495	0.003022223	0.31753822	-1.685999773
7893212	0.360194783	2.091934716	3.465557443	0.003107821	0.324392219	-1.712125662
7893635	0.164421095	2.324478237	3.424771255	0.003389822	0.325607073	-1.793332544
8166127	0.237509759	2.375133072	3.423779141	0.003396989	0.325607073	-1.79530656
8151211	0.36339461	2.201387468	3.410018096	0.003497971	0.325607073	-1.822680146
7893523	0.190691483	2.565149836	3.402571442	0.003553853	0.325607073	-1.837487647
7892573	0.151334715	2.74998472	3.399599538	0.003576402	0.325607073	-1.843396118
7893206	0.243904801	2.456815739	3.392563404	0.003630355	0.325607073	-1.857382199
7893947	0.159408769	2.607336178	3.381426597	0.003717408	0.325607073	-1.879511993
8027239	0.150593935	1.799682951	3.374523926	0.003772401	0.325607073	-1.893223532
7895432	0.176653089	2.886242199	3.369241626	0.003815028	0.325607073	-1.90371389
7894504	0.175701293	2.520677911	3.362712592	0.003868377	0.325607073	-1.916677195
7985480	0.174851504	1.896504146	3.349419367	0.003979292	0.325825591	-1.943060238
8161774	0.224311246	3.124554568	3.336934787	0.004086327	0.325825591	-1.967825218
7895281	0.252371982	2.050478547	3.335344959	0.00410016	0.325825591	-1.970977939
7896429	0.160943315	2.049451378	3.335197566	0.004101445	0.325825591	-1.971270217
7894353	0.195688332	2.002914476	3.333600323	0.004115394	0.325825591	-1.974437405
7981427	0.16877771	3.300893613	3.327837209	0.004166116	0.325945965	-1.985863331
7922598	0.154531322	2.24301424	3.306816603	0.004356419	0.328924471	-2.027514105
8057506	0.182879743	2.947320528	3.301602285	0.004404942	0.331835621	-2.037839761
8173501	0.17648335	1.536162764	3.263702774	0.004774045	0.341500615	-2.112813325
7894168	0.178599531	2.10504985	3.25595878	0.004853142	0.341500615	-2.128115351
8151191	0.194992846	2.489155511	3.249334925	0.004921823	0.341500615	-2.141199157
7894162	0.216387064	2.070197133	3.241871387	0.005000361	0.341500615	-2.155936122
7893174	0.193159649	1.672160128	3.196062597	0.005510204	0.342300865	-2.2462554
7893301	0.183467666	1.820164093	3.191148785	0.005567847	0.344254374	-2.255929786
7895008	0.196700311	2.365607699	3.144363233	0.006147273	0.355357208	-2.347897312
7893487	0.182796496	2.323536658	3.123942369	0.0064184	0.357523136	-2.387953253
7893415	0.172421797	2.523679502	3.101393984	0.006731426	0.357523136	-2.432118338
7894608	0.171333958	2.551265268	3.088490629	0.006917244	0.358412073	-2.457360638
7893611	0.175435438	2.485293528	3.068217609	0.007219396	0.358412073	-2.496972458
7896515	0.226238883	1.4880406	3.059796845	0.007348668	0.358412073	-2.513408483
7895535	0.184825717	1.905496143	3.052277003	0.007466024	0.35873979	-2.528077209
8114006	0.203163885	2.58662816	3.051695428	0.007475177	0.35873979	-2.52921132
7892994	0.19268341	1.316827676	3.042690965	0.007618289	0.360062345	-2.546764143
7894090	0.218887206	2.325803937	2.991360944	0.008486742	0.365002102	-2.646583679
8115455	0.198643584	2.577267608	2.982304735	0.008649691	0.365002102	-2.664150885
7894021	0.270617187	2.017569061	2.972606349	0.00882758	0.365002102	-2.682948588
7896003	0.217869692	1.753874408	2.967239518	0.008927548	0.365286631	-2.693343904
8110616	0.191746551	2.594057564	2.94350273	0.009383087	0.367723915	-2.739261432
7894360	0.166469896	2.473267839	2.942965503	0.009393655	0.367723915	-2.740299525
7892819	0.18001563	2.660013535	2.938792208	0.009476143	0.367723915	-2.748361926
7896641	0.208938346	1.645517498	2.913115846	0.009999391	0.369577925	-2.797897092
7894120	0.206132336	2.415931851	2.910945034	0.010044896	0.369577925	-2.802079516
7961413	0.154770896	2.994898156	2.908297884	0.010100659	0.369589445	-2.807178502
7892752	0.200878029	2.145719291	2.883423376	0.010639554	0.371980317	-2.855027708
7893307	0.252522492	1.900646332	2.880110393	0.010713403	0.371980317	-2.861391717
8012854	0.152060702	1.338142234	2.871612615	0.010905108	0.374161317	-2.877705597
7974052	0.20954937	1.505512939	2.859431358	0.011185725	0.374726665	-2.901066189
8131867	0.162228075	2.115344892	2.821062296	0.012116133	0.37916436	-2.974452501
8055488	0.177071482	1.31856529	2.80487007	0.012530874	0.382198636	-3.005330497
7892798	0.156820262	2.260135612	2.795460692	0.012778154	0.385369002	-3.023248055
8117304	0.161057336	3.158558321	2.78786672	0.012981158	0.38800144	-3.037694651
7893005	0.222356049	1.882476654	2.782422589	0.013128605	0.388917393	-3.048043653
7893674	0.353769439	1.76067543	2.771653747	0.013425042	0.391464918	-3.068495308
7896229	0.255600366	2.052353572	2.767596121	0.013538405	0.392071848	-3.076194627
8095402	0.16093607	2.933454295	2.758843329	0.013786096	0.393803801	-3.092790341
7896507	0.251449114	2.266649748	2.745190052	0.014181209	0.394910874	-3.118642688
7895311	0.172438224	1.948253772	2.727691502	0.014703576	0.401138735	-3.151712763
7895211	0.186350568	2.773610649	2.727488438	0.014709745	0.401138735	-3.152096104
7919324	0.225119577	1.444325846	2.724383566	0.014804385	0.401485676	-3.157956245
7895105	0.185080122	2.501313579	2.717352537	0.01502087	0.403349118	-3.171218134
7924342	0.222884853	3.117730008	2.717349624	0.01502096	0.403349118	-3.171223627
7894751	0.229747878	2.24771843	2.690904459	0.015862789	0.408129454	-3.220997336
7896195	0.186317179	1.738520708	2.669290841	0.016584293	0.409535772	-3.261548998
8109194	0.220935847	3.349757663	2.643556315	0.017484438	0.415831915	-3.309677317
7896268	0.176373235	2.030348233	2.643341053	0.017492161	0.415831915	-3.310079173
7994252	0.280410524	3.253138861	2.63709076	0.017717842	0.416019493	-3.321742051
8051275	0.157535696	2.990626498	2.627662546	0.018063549	0.416813841	-3.339315327
7895765	0.166803121	2.427901243	2.605376356	0.018906553	0.421290363	-3.380759942
7894095	0.179692997	2.474895182	2.595621804	0.019287243	0.424423444	-3.398857512
7895624	0.196639852	2.152159578	2.582044168	0.019829332	0.424423444	-3.42400418
7894632	0.163788377	2.564897674	2.551220255	0.021114406	0.427904064	-3.480898822
7894047	0.271250246	1.879501302	2.549653022	0.02118182	0.428130128	-3.483784325
7893279	0.239041381	1.879312567	2.541221381	0.02154803	0.430011433	-3.499295906
8053741	0.153138348	2.58832133	2.53826298	0.021677943	0.430011433	-3.504733505
7892854	0.253119049	2.071628417	2.531178557	0.021992076	0.431146277	-3.517744327
7896645	0.200502523	1.931304234	2.511927601	0.02286768	0.432752841	-3.553023966
7896527	0.197580719	1.55092617	2.510648206	0.022927029	0.432752841	-3.555364656
7969426	0.170146316	1.827641673	2.497495817	0.023545682	0.436077479	-3.579398458
7895372	0.186186994	1.244875949	2.482453074	0.024272646	0.436973013	-3.606821357
7895608	0.162213911	2.540050898	2.479437277	0.024420925	0.436973013	-3.612310685
7894930	0.165170828	2.221772583	2.446524601	0.026095855	0.438603226	-3.672031025
8140782	0.163483119	3.095924285	2.444927469	0.026179834	0.438603226	-3.674920206
7893851	0.252027515	2.385416723	2.444489065	0.02620293	0.438609376	-3.675713126
7896353	0.197789489	1.944068893	2.440807228	0.026397659	0.439307609	-3.682369817
7892735	0.259503097	2.07825145	2.404029249	0.028419184	0.444100632	-3.748618687
7895720	0.190050316	1.870546641	2.399151627	0.028697984	0.444346142	-3.757370878
7894580	0.35745677	2.090266949	2.39625438	0.028864804	0.444547355	-3.762565752
7892910	0.303270435	2.494802358	2.389795166	0.029240007	0.445052134	-3.774137066
7894893	0.194314422	1.752956352	2.371018265	0.030356915	0.448440878	-3.807693331
7893378	0.201606728	1.415000748	2.370809394	0.030369561	0.448440878	-3.808065917
7893066	0.256848417	1.462824756	2.363606162	0.030808738	0.449223347	-3.820905791
8081878	0.184353228	2.664481844	2.361104997	0.030962621	0.44988879	-3.8253599
8018095	0.161135655	1.952179823	2.347455309	0.031815188	0.450326726	-3.849628489
7894667	0.219093782	1.715844137	2.344600529	0.031996258	0.450326726	-3.854695795
8027519	0.201167617	1.676670076	2.341201521	0.032213106	0.450326726	-3.860725317
7894755	0.181868115	2.162233372	2.33550624	0.032579536	0.450326726	-3.87081891
7895301	0.161978838	2.554994035	2.323204772	0.033384355	0.450326726	-3.892580444
8069795	0.304953103	2.86274411	2.314771519	0.033946795	0.452855145	-3.907467155
7893975	0.222514058	1.476466888	2.309372429	0.034311512	0.453944771	-3.916984118
7892638	0.231376282	1.412061358	2.296220913	0.035215281	0.456880991	-3.940121047
7896260	0.204510685	1.920300134	2.293143063	0.035429972	0.456951013	-3.945526465
7893083	0.171638575	2.296459873	2.288043526	0.035788372	0.456951013	-3.954474603
8062821	0.19598191	1.806822035	2.285161753	0.035992396	0.456951013	-3.959526906
8014025	0.199857845	3.143562631	2.278194532	0.036490149	0.45754805	-3.971728797
7892754	0.188314012	2.332455028	2.273108126	0.036857571	0.45754805	-3.980625106
7961182	0.151121174	2.266703928	2.272399415	0.036909038	0.457613202	-3.981863884
7894517	0.272671998	1.994505856	2.270645301	0.037036711	0.457689676	-3.984929126
7896058	0.150767141	2.521608006	2.267543274	0.037263497	0.458354932	-3.990346905
7893163	0.319583306	1.953601289	2.23286466	0.039888209	0.469562544	-4.050660018
7895150	0.207584186	1.800966025	2.231648668	0.039983284	0.469562544	-4.05276631
8167910	0.162074359	1.929798542	2.225170758	0.040493322	0.469562544	-4.063977185
8101675	0.266427304	2.819044885	2.223851821	0.040597904	0.469562544	-4.066257729
7893825	0.164609465	2.653890442	2.20269018	0.042310432	0.47498667	-4.102752295
8028002	0.15454425	2.500686639	2.199578295	0.042567826	0.475274193	-4.108103648
7894545	0.171279892	1.467751196	2.187070806	0.043617022	0.476169177	-4.129572183
7916075	0.159345159	2.29434569	2.1854289	0.043756513	0.476539674	-4.132385664
7894169	0.190395441	2.191121824	2.181279891	0.044110836	0.476540698	-4.139490214
8070411	0.199860932	2.911052276	2.177056277	0.044474247	0.477570741	-4.146715185
7894724	0.17197633	1.775761663	2.173481336	0.044783999	0.47788335	-4.152824732
8006296	0.15153921	2.007725052	2.173377303	0.044793043	0.47788335	-4.153002442
7892729	0.254364995	2.129671597	2.16980852	0.045104301	0.478444703	-4.159095989
7895902	0.219198008	2.160037475	2.16607094	0.045432418	0.47978535	-4.165472035
7893814	0.222908297	2.537208289	2.164523204	0.045568933	0.480462797	-4.168110645
7895861	0.157969585	1.190698431	2.15902249	0.046057179	0.480555927	-4.177480211
7896514	0.153376232	2.419529311	2.155219653	0.046397529	0.480938968	-4.183950252
8094988	0.188139191	3.056398953	2.152502364	0.04664214	0.481443444	-4.188569618
8100760	0.163702295	3.089678013	2.148363282	0.047017022	0.48278247	-4.195599991
7896459	0.169350203	1.514767428	2.141358226	0.047657793	0.484892915	-4.207481665
7895300	0.157179071	2.753773517	2.133227557	0.048411582	0.486420367	-4.221246167
7895505	0.255499586	1.740784931	2.131505824	0.0485726	0.486705344	-4.224157253
7896110	0.153369501	2.573680403	2.129816428	0.048731072	0.486743461	-4.22701242
7893862	0.153285161	2.766260506	2.120740259	0.049590599	0.488477069	-4.242330415
