# Supplementary material for: Entamoeba histolytica HM-1: IMSS gene expression profiling identifies key hub genes, potential biomarkers, and pathways in Amoebiasis infection: a systematic network meta-analysis
Source: Biosci Rep. 2022 Oct 21;42(10):BSR20220191. doi: 10.1042/BSR20220191 (PMC9595035; doi:10.1042/BSR20220191)
Supplement: Supplementary Files S1-S4 [file BSR-2022-0191_supp.zip › BSR-2022-0191_suppSM2.csv]

Supplementry File S2:Differentially expressed down_regulated genes and detailed statistical values of series GSE23750
Probe ID	logFC	AveExpr	t	P.Value	adj.P.Val	B
7904164	-0.230228421	1.85416124	-7.986578647	4.94E-07	0.016432139	6.392824225
8055135	-0.201900507	2.775336194	-7.066553834	2.38E-06	0.039618883	4.979914407
7942989	-0.180502704	2.066614713	-6.380389626	8.29E-06	0.061399532	3.838531458
7947421	-0.222636952	2.584794835	-6.323185189	9.22E-06	0.061399532	3.739981258
8149353	-0.154033728	1.766470745	-4.494637639	0.000350709	0.257262535	0.339242093
8149377	-0.154033728	1.766470745	-4.494637639	0.000350709	0.257262535	0.339242093
7976496	-0.22272433	2.553072554	-4.263103895	0.00057042	0.257262535	-0.118999136
8102800	-0.183534552	2.817026947	-4.194062332	0.000659945	0.257262535	-0.256326538
7896053	-0.154734832	2.61854877	-4.189997054	0.00066564	0.257262535	-0.264420767
7893771	-0.163704746	2.59768968	-4.145067478	0.000732005	0.257262535	-0.353933983
8042986	-0.432522238	3.174690146	-4.138169963	0.000742771	0.257262535	-0.367684535
7923547	-0.352206898	2.859586863	-4.102458633	0.00080113	0.257262535	-0.438910989
7931108	-0.276283653	3.376003224	-4.086011367	0.000829547	0.257262535	-0.471733334
8069676	-0.158268819	2.788076016	-3.94981494	0.001107674	0.264277616	-0.743886221
8117718	-0.168013089	1.85064493	-3.941601288	0.001127186	0.264277616	-0.760315283
8053330	-0.625033618	2.811424165	-3.932953815	0.001148103	0.264277616	-0.777613565
7902687	-0.167914854	2.732514732	-3.896810326	0.00123985	0.268073222	-0.849929024
7951284	-0.488190604	2.74350233	-3.863713049	0.001330329	0.271754477	-0.91616597
7964596	-0.229382453	1.8994735	-3.83430388	0.001416289	0.274227413	-0.975030661
8174226	-0.186946359	2.307450382	-3.824522797	0.001446099	0.274227413	-0.994609365
7951271	-0.360009497	2.957566907	-3.580738406	0.002431386	0.312960623	-1.482313329
8157679	-0.157614972	2.085039345	-3.517667268	0.00278124	0.31753822	-1.608233292
7948444	-0.322344457	2.287103707	-3.504113805	0.002862739	0.31753822	-1.635268847
7895413	-0.657379753	1.958064909	-3.497819069	0.002901395	0.31753822	-1.647822012
8146115	-0.185627875	2.843034009	-3.485954021	0.002975677	0.31753822	-1.671478005
8160879	-0.211011133	2.91402898	-3.40783537	0.00351426	0.325607073	-1.827020848
8019804	-0.164867819	1.916895706	-3.406793384	0.003522062	0.325607073	-1.829092888
7969288	-0.185904799	3.50928824	-3.401684496	0.003560568	0.325607073	-1.839251058
7982100	-0.198645695	2.080071566	-3.358969064	0.003899298	0.325607073	-1.924108402
7921873	-0.226560047	2.90794455	-3.346518398	0.004003913	0.325825591	-1.948815883
8154763	-0.198990765	2.193791891	-3.215101738	0.005292361	0.341500615	-2.208744829
8102328	-0.16974963	2.389536097	-3.191981382	0.005558038	0.344254374	-2.254290753
7973082	-0.200074736	1.775145401	-3.148824152	0.006089561	0.353864069	-2.339140002
7903920	-0.226108289	2.538936215	-3.094635012	0.006828141	0.357523136	-2.445343521
8162884	-0.21704753	2.636216914	-3.081909038	0.007013953	0.358412073	-2.470226957
8146647	-0.181882928	2.2640405	-3.076104033	0.007100349	0.358412073	-2.481570024
8167947	-0.45360611	1.677089089	-3.020415975	0.007983932	0.361570956	-2.590132567
7963786	-0.150004697	2.832333051	-2.969827052	0.008879213	0.365253962	-2.688332577
8146330	-0.18948453	2.058009803	-2.965911213	0.008952461	0.365306469	-2.695916013
7920244	-0.398460092	2.766893211	-2.93069039	0.009638301	0.368881038	-2.764004963
8104607	-0.206408354	2.247514645	-2.924622619	0.009761513	0.369577925	-2.775712902
7894149	-0.226996663	2.022023485	-2.885278159	0.010598426	0.371980317	-2.851463874
8114572	-0.151668969	2.929886502	-2.844322778	0.011543519	0.375598549	-2.929999443
7953733	-0.163160237	1.580961248	-2.751731229	0.01399057	0.394552695	-3.106262378
8095886	-0.263413319	2.311062267	-2.739744152	0.014341833	0.397209909	-3.128942437
7894713	-0.325524812	2.14595808	-2.730546815	0.014617092	0.399980868	-3.146321486
7921868	-0.156076583	2.740290651	-2.724302252	0.014806872	0.401485676	-3.158109686
8156043	-0.153346835	2.939119722	-2.71358135	0.015138235	0.404865725	-3.178326449
7915612	-0.237603425	2.459098255	-2.703267897	0.015463729	0.407254431	-3.197748739
7909306	-0.174999679	2.586268228	-2.700829989	0.015541647	0.407254431	-3.202336029
7895367	-0.166397325	2.201935451	-2.693830097	0.015767473	0.407644589	-3.215499272
7895567	-0.170975292	2.262838062	-2.689155687	0.015920028	0.409019411	-3.224282737
8135069	-0.210936835	2.732953772	-2.684361578	0.016077961	0.409535772	-3.233285492
7930593	-0.196808361	2.658056794	-2.667499987	0.016645467	0.409535772	-3.264903734
7896703	-0.318868574	2.815907745	-2.638397105	0.017670444	0.416019493	-3.319305296
7896687	-0.247949592	2.866269944	-2.577910214	0.019997246	0.425190485	-3.431650295
7893617	-0.159877583	2.725896463	-2.559519014	0.02076083	0.427314815	-3.465607755
7892714	-0.173961794	1.767108485	-2.554062632	0.020992664	0.427314815	-3.475663778
7922219	-0.247029197	2.810564725	-2.545079869	0.021379703	0.430011433	-3.492200072
7892577	-0.235572134	1.461135797	-2.532614444	0.021928059	0.431146277	-3.515108464
7905571	-0.289167314	2.822604945	-2.529143017	0.022083132	0.431372539	-3.52147993
7909371	-0.270818504	2.738486055	-2.525772451	0.022234695	0.431372539	-3.527662848
7951259	-0.264210013	2.547176987	-2.524520054	0.022291263	0.431372539	-3.529959364
7954810	-0.163609702	2.564073566	-2.510800809	0.022919942	0.432752841	-3.555085491
7922976	-0.256793891	2.72001756	-2.486060753	0.024096386	0.436973013	-3.60025096
8091239	-0.154814441	1.456311376	-2.483028807	0.024244436	0.436973013	-3.605773089
8111201	-0.204863884	2.027171898	-2.477558659	0.024513725	0.436973013	-3.615728691
8086350	-0.167821423	1.544510545	-2.467201642	0.02503136	0.437956895	-3.634552579
8174494	-0.2111755	1.253542307	-2.449166884	0.02595748	0.438603226	-3.667249375
8140840	-0.268140972	2.6256602	-2.440944475	0.026390376	0.439307609	-3.682121755
7895569	-0.229570776	1.491616797	-2.44084484	0.026395663	0.439307609	-3.682301838
7894441	-0.200146436	2.639129267	-2.440480637	0.026414998	0.439307609	-3.682960075
7895076	-0.16051909	1.42946638	-2.406896758	0.028256472	0.443995703	-3.743469602
8115679	-0.160076039	2.325743139	-2.399036224	0.028704612	0.444346142	-3.757577855
7894071	-0.174111374	1.969327685	-2.386692551	0.029421857	0.445331615	-3.779690149
8062927	-0.173228747	3.258938537	-2.364915762	0.030728452	0.449223347	-3.81857276
7909318	-0.226956237	2.683670402	-2.331146474	0.032862673	0.450326726	-3.878537699
8058857	-0.169030303	2.916852702	-2.330758911	0.032887954	0.450326726	-3.87922353
8149825	-0.153823833	2.525692533	-2.323388617	0.033372191	0.450326726	-3.892255623
8095467	-0.212900624	2.251085307	-2.321863156	0.033473245	0.450326726	-3.894950459
7994058	-0.164525805	2.736754933	-2.31871509	0.033682693	0.450595672	-3.900509052
7905047	-0.228476677	2.621935384	-2.313160412	0.034055247	0.453256083	-3.910308174
7958842	-0.193860021	2.092388076	-2.302123968	0.034806911	0.45510565	-3.929744003
8048283	-0.178237869	2.550173374	-2.265170456	0.037437842	0.458803032	-3.994488605
7992756	-0.175856149	2.110198621	-2.231555704	0.039990561	0.469562544	-4.052927315
7948612	-0.152066074	2.726079354	-2.223523172	0.040624002	0.469562544	-4.066825881
8175315	-0.189528977	2.355301661	-2.211547557	0.041585665	0.472093213	-4.08749918
7996100	-0.174850493	2.626105821	-2.200095785	0.042524923	0.475274193	-4.107214021
7914950	-0.218623008	2.669231555	-2.199244952	0.042595484	0.475274193	-4.108676646
8038899	-0.233741095	2.734640421	-2.181804714	0.044065871	0.476539674	-4.138591928
7893177	-0.239800039	2.42313048	-2.161937881	0.045797811	0.480555927	-4.172515908
7956878	-0.155899909	2.724002287	-2.11766943	0.049884543	0.48861972	-4.247504981
