# Supplementary material for: Entamoeba histolytica HM-1: IMSS gene expression profiling identifies key hub genes, potential biomarkers, and pathways in Amoebiasis infection: a systematic network meta-analysis
Source: Biosci Rep. 2022 Oct 21;42(10):BSR20220191. doi: 10.1042/BSR20220191 (PMC9595035; doi:10.1042/BSR20220191)
Supplement: Supplementary Files S1-S4 [file BSR-2022-0191_supp.zip › BSR-2022-0191_suppSM3.csv]

Supplementry File S3:Differentially expressed up_regulated genes and detailed statistical values of series GSE128194
gene_name	FC	log2FoldChange	pvalue	padj	dispGeneEst	dispFit	dispMAP	dispersion	threshold
MAP3K14	1.861	0.896	5.68E-05	0.019338712	0.022375578	0.034571023	0.032378484	0.032378484	Upregulated DEGs
CX3CL1	1.711	0.775	0.046294857	0.559964105	0.174674853	0.076135062	0.092695712	0.092695712	Upregulated DEGs
BCL3	1.884	0.914	1.54E-05	0.007845303	0.027319924	0.030265136	0.029736597	0.029736597	Upregulated DEGs
LMCD1	1.855	0.892	0.024657342	0.439056397	0.076690069	0.097878658	0.094385143	0.094385143	Upregulated DEGs
CXCL2	1.901	0.927	0.001584462	0.122241712	0.041481501	0.05484109	0.052529538	0.052529538	Upregulated DEGs
ACHE	1.691	0.757	4.09E-05	0.014957427	0.000115801	0.028309916	0.022663944	0.022663944	Upregulated DEGs
SALL4	2.125	1.087	0.031466492	NA	1.00E-08	0.176758018	0.144531106	0.144531106	Upregulated DEGs
BIRC7	1.915	0.937	0.000114241	0.028261495	0.109677611	0.026525063	0.040510723	0.040510723	Upregulated DEGs
HAS3	1.969	0.978	0.045009062	NA	0.059307915	0.154880228	0.139360163	0.139360163	Upregulated DEGs
RHOV	2.182	1.126	0.023881631	NA	1.00E-08	0.159669705	0.142828317	0.142828317	Upregulated DEGs
AMH	2.238	1.162	0.005826187	0.235389117	1.00E-08	0.123561299	0.101435765	0.101435765	Upregulated DEGs
DMPK	1.686	0.754	0.021679752	0.420563653	0.053382823	0.068111452	0.065577005	0.065577005	Upregulated DEGs
NUMBL	1.77	0.824	0.008065308	0.270638469	0.032080532	0.064410908	0.058880152	0.058880152	Upregulated DEGs
MEIS3	1.731	0.791	0.015126354	0.353093068	0.001533189	0.073952757	0.061158287	0.061158287	Upregulated DEGs
DKK1	2.105	1.074	0.000298653	0.048227054	0.208616554	0.03003749	0.059033574	0.059033574	Upregulated DEGs
RASD1	1.724	0.785	0.024227357	0.43845383	1.00E-08	0.08844248	0.071852866	0.071852866	Upregulated DEGs
GNB3	3.691	1.884	0.013681137	NA	1.00E-08	0.324885053	0.301670595	0.301670595	Upregulated DEGs
ENO2	1.699	0.765	0.001527705	0.120937775	0.128423977	0.0236662	0.04121092	0.04121092	Upregulated DEGs
HBEGF	1.77	0.824	0.00043858	0.05805912	0.091219726	0.026970837	0.037900691	0.037900691	Upregulated DEGs
SLC12A7	1.721	0.784	0.001624531	0.122241712	0.136615332	0.024922678	0.043326158	0.043326158	Upregulated DEGs
SLC4A3	1.715	0.778	0.010487474	0.296322952	0.042374386	0.060375046	0.057274392	0.057274392	Upregulated DEGs
ATP6V1B1	15.067	3.913	0.03882814	NA	1.00E-08	1.718050307	1.544103933	1.544103933	Upregulated DEGs
AL591845.1	1.88	0.911	0.00178655	0.127076176	0.042771124	0.054976056	0.052895767	0.052895767	Upregulated DEGs
TNNT2	2.908	1.54	3.83E-08	6.85E-05	0.00421151	0.050358568	0.042658762	0.042658762	Upregulated DEGs
CTGF	1.774	0.827	0.018540296	0.38196398	0.018886709	0.082736759	0.072559271	0.072559271	Upregulated DEGs
NR4A3	3.169	1.664	0.001006215	NA	0.087395258	0.149009825	0.140136768	0.140136768	Upregulated DEGs
EGR1	3.032	1.6	1.59E-09	7.59E-06	0.159574458	0.027351274	0.047747521	0.047747521	Upregulated DEGs
EGR2	2.044	1.031	0.02263856	0.427843039	0.157232687	0.116223827	0.123152317	0.123152317	Upregulated DEGs
NR4A1	2.75	1.46	3.88E-09	1.11E-05	0.072265009	0.033936895	0.040256697	0.040256697	Upregulated DEGs
FOSB	3.364	1.75	3.21E-11	4.59E-07	0.038324649	0.042275425	0.041661415	0.041661415	Upregulated DEGs
ID1	1.774	0.827	6.82E-06	0.005699278	0.026746441	0.022759809	0.023494967	0.023494967	Upregulated DEGs
WNK4	1.88	0.911	0.001099351	0.100521716	0.115335303	0.038407507	0.051423298	0.051423298	Upregulated DEGs
KRT17	2.482	1.311	0.016371814	NA	0.098994427	0.175066242	0.161951409	0.161951409	Upregulated DEGs
GDF15	1.91	0.934	2.34E-05	0.00954767	0.038209683	0.031003783	0.032279547	0.032279547	Upregulated DEGs
LAMA5	2.076	1.054	2.96E-06	0.003026322	0.103710113	0.022140511	0.036095663	0.036095663	Upregulated DEGs
PRR7	1.713	0.776	0.044604803	0.554676548	1.00E-08	0.103958914	0.087872669	0.087872669	Upregulated DEGs
RAMP2	1.872	0.905	0.040519316	NA	1.00E-08	0.135210047	0.111869458	0.111869458	Upregulated DEGs
KDM6B	1.9	0.926	2.24E-05	0.009478046	0.014913967	0.033845384	0.030459156	0.030459156	Upregulated DEGs
LOXL2	1.698	0.764	0.026830715	0.448582631	0.030454886	0.078366358	0.070357604	0.070357604	Upregulated DEGs
EMP1	1.685	0.753	0.002365577	0.147046338	0.145810952	0.023167618	0.043440574	0.043440574	Upregulated DEGs
IER3	1.755	0.811	1.85E-05	0.008507771	0.024000332	0.02491055	0.024752333	0.024752333	Upregulated DEGs
STRA6	2.012	1.009	0.004019504	0.191556179	0.023587347	0.081791724	0.071796392	0.071796392	Upregulated DEGs
CYP1A1	1.719	0.782	1.91E-07	0.000248657	1.38E-05	0.020721556	0.016148102	0.016148102	Upregulated DEGs
HAPLN3	2.118	1.082	0.020504649	NA	1.00E-08	0.141766625	0.126565915	0.126565915	Upregulated DEGs
CYR61	2.586	1.371	0.003223965	0.168627538	0.394843049	0.084417663	0.136165448	0.136165448	Upregulated DEGs
MUC4	3.013	1.591	0.019190476	NA	0.038927496	0.294778227	0.250501246	0.250501246	Upregulated DEGs
ANKRD1	2.106	1.075	0.01562495	0.357639891	0.193682731	0.102067623	0.117440446	0.117440446	Upregulated DEGs
NR4A2	2.054	1.039	0.006862493	0.252578664	0.06218503	0.092457527	0.087719459	0.087719459	Upregulated DEGs
ADGRF1	1.78	0.832	0.009514705	0.285712255	0.194582335	0.043392768	0.06846429	0.06846429	Upregulated DEGs
CXCR5	2.927	1.549	0.013718529	NA	1.00E-08	0.249390788	0.214560081	0.214560081	Upregulated DEGs
IER2	1.848	0.886	0.000185476	0.036399666	0.103188147	0.026003948	0.039063229	0.039063229	Upregulated DEGs
ATF3	2.665	1.414	2.67E-08	5.45E-05	0.11406546	0.029937029	0.043923988	0.043923988	Upregulated DEGs
IL24	3.186	1.672	0.027285605	NA	0.684294435	0.250854325	0.329262354	0.329262354	Upregulated DEGs
INHBB	2.22	1.151	0.04286969	NA	0.275380207	0.161393644	0.181516915	0.181516915	Upregulated DEGs
ALPP	2.283	1.191	0.001709302	0.125322532	0.247592344	0.052819828	0.083679485	0.083679485	Upregulated DEGs
ALPG	1.952	0.965	0.000805587	0.085314618	0.163355514	0.032583099	0.053436936	0.053436936	Upregulated DEGs
BSN	2.124	1.087	0.016785983	NA	1.00E-08	0.136056493	0.116661715	0.116661715	Upregulated DEGs
NNMT	1.766	0.82	0.019721565	0.398247471	0.199728435	0.049413685	0.074359913	0.074359913	Upregulated DEGs
ELFN2	1.698	0.764	0.049386085	0.565133145	0.167251945	0.079217739	0.093592183	0.093592183	Upregulated DEGs
TPPP	1.861	0.896	0.025868329	0.445190661	0.161326466	0.087536672	0.099741513	0.099741513	Upregulated DEGs
RND1	2.755	1.462	0.005891657	NA	0.262628765	0.147426674	0.166481148	0.166481148	Upregulated DEGs
ADCY5	2.508	1.327	0.015503147	NA	1.00E-08	0.200983787	0.167284579	0.167284579	Upregulated DEGs
PLK3	1.973	0.98	2.97E-05	0.01134189	0.059020114	0.032086369	0.036724206	0.036724206	Upregulated DEGs
FOSL1	1.993	0.995	0.000193547	0.036895271	0.044844855	0.04444131	0.044496037	0.044496037	Upregulated DEGs
JUN	1.996	0.997	3.90E-07	0.000464678	0.044190007	0.023221578	0.027072188	0.027072188	Upregulated DEGs
ALS2CL	1.72	0.782	0.000187052	0.036399666	0.015586819	0.032091333	0.028916382	0.028916382	Upregulated DEGs
EGR3	2.999	1.585	0.001584275	0.122241712	0.105859397	0.130110191	0.127400697	0.127400697	Upregulated DEGs
ATG9B	1.959	0.97	0.028400939	0.455721907	0.067452193	0.124364397	0.114857347	0.114857347	Upregulated DEGs
BGN	1.718	0.781	0.047181847	0.56285799	0.219734043	0.072400765	0.09745045	0.09745045	Upregulated DEGs
ALDH1A3	2.071	1.05	0.004169647	0.195696312	0.184144761	0.06455972	0.084820764	0.084820764	Upregulated DEGs
PLA2G2A	4.858	2.28	0.002770526	NA	0.387524573	0.276719945	0.296098635	0.296098635	Upregulated DEGs
SPRED3	1.729	0.79	0.043472505	0.550939742	1.00E-08	0.107033909	0.088422487	0.088422487	Upregulated DEGs
USP32P1	1.73	0.791	0.028287429	0.454933252	1.00E-08	0.092223882	0.077226861	0.077226861	Upregulated DEGs
SERPINA3	9.014	3.172	0.038473176	NA	2.523172965	0.963699058	1.137362982	1.137362982	Upregulated DEGs
CACNA1H	1.764	0.819	0.001662039	0.124409271	1.19E-08	0.050473265	0.041601034	0.041601034	Upregulated DEGs
L1CAM	2.001	1.001	0.009837314	0.289391106	0.367550232	0.04624836	0.097633044	0.097633044	Upregulated DEGs
RNU5A-1	2.011	1.008	1.90E-05	0.008507771	0.02270154	0.034516524	0.032400508	0.032400508	Upregulated DEGs
SNORA74A	1.943	0.959	0.013078844	0.326332001	0.137791291	0.058500402	0.069823652	0.069823652	Upregulated DEGs
SMIM5	2.03	1.022	0.000450504	0.059090467	0.012334722	0.058975543	0.051369039	0.051369039	Upregulated DEGs
GABBR1	1.867	0.901	0.009388302	0.284374043	1.00E-08	0.087564281	0.070805507	0.070805507	Upregulated DEGs
MUC12	1.827	0.869	0.000967569	0.095402267	0.074135849	0.038668352	0.044821384	0.044821384	Upregulated DEGs
SNORD17	1.857	0.893	9.52E-08	0.000151249	0.000515123	0.0222449	0.018255005	0.018255005	Upregulated DEGs
VDAC1P2	29.391	4.877	5.06E-05	NA	0.196133076	0.415695101	0.400691737	0.400691737	Upregulated DEGs
SCART1	1.914	0.936	0.000319785	0.049202283	1.00E-08	0.048453884	0.042135727	0.042135727	Upregulated DEGs
RPL7P1	10.165	3.346	0.001214958	NA	0.598584676	0.41104377	0.436373895	0.436373895	Upregulated DEGs
BTBD19	1.813	0.858	0.009811758	0.28923443	1.00E-08	0.079763866	0.06524694	0.06524694	Upregulated DEGs
KRT16P2	8.584	3.102	0.00544227	NA	1.58E-08	0.581178554	0.511527614	0.511527614	Upregulated DEGs
UGT1A2P	2.714	1.44	0.015564637	NA	0.129403198	0.208521558	0.196402518	0.196402518	Upregulated DEGs
EEF1DP1	5.149	2.364	0.030167608	NA	1.364236421	0.339754133	0.506893399	0.506893399	Upregulated DEGs
MIR181A1HG	1.802	0.85	0.00382615	0.186560613	1.00E-08	0.063284354	0.052232316	0.052232316	Upregulated DEGs
HLA-K	1.688	0.755	0.000490044	0.062001468	0.016374476	0.033936721	0.030728856	0.030728856	Upregulated DEGs
HOXB-AS3	1.912	0.935	0.022590898	0.427843039	0.0407208	0.103793621	0.09429562	0.09429562	Upregulated DEGs
SUCLG2P2	1.97	0.978	0.035007508	NA	1.00E-08	0.148773458	0.124618903	0.124618903	Upregulated DEGs
UGT1A5	2.084	1.059	0.010052461	0.292708828	0.069391957	0.100952855	0.096813161	0.096813161	Upregulated DEGs
LINC02029	3.356	1.747	0.036204491	NA	0.04319382	0.433583664	0.365189528	0.365189528	Upregulated DEGs
AC114812.3	2.202	1.139	0.026962022	NA	0.177092003	0.146946688	0.151208988	0.151208988	Upregulated DEGs
LUCAT1	1.732	0.792	0.012639686	0.321085136	1.00E-08	0.071905819	0.060456048	0.060456048	Upregulated DEGs
AC010287.1	3.445	1.785	0.04987798	NA	0.012108839	0.522899876	0.431690944	0.431690944	Upregulated DEGs
AC105046.1	19.031	4.25	0.046194946	NA	3.558332583	2.075887183	2.11710753	2.11710753	Upregulated DEGs
AL512274.1	1.825	0.868	0.030141467	0.472253863	1.00E-08	0.110728638	0.091147889	0.091147889	Upregulated DEGs
EEF1A1P38	11.851	3.567	8.59E-06	NA	0.355454375	0.243902777	0.260343722	0.260343722	Upregulated DEGs
AP003119.3	1.777	0.829	0.000361861	0.052791085	0.000459251	0.040621287	0.033197885	0.033197885	Upregulated DEGs
AC087741.1	1.847	0.885	0.037524983	0.516356764	1.00E-08	0.126575961	0.103835293	0.103835293	Upregulated DEGs
MRPL12	1.932	0.95	0.024106698	0.437933246	0.135546754	0.102819245	0.108203386	0.108203386	Upregulated DEGs
AC027796.4	5.299	2.406	0.001760915	NA	1.00E-08	0.324438227	0.295846134	0.295846134	Upregulated DEGs
AC002128.1	1.969	0.978	0.046165483	NA	1.00E-08	0.165481087	0.137661456	0.137661456	Upregulated DEGs
NBPF8	5.108	2.353	3.35E-09	1.11E-05	0.362271841	0.052261231	0.09593668	0.09593668	Upregulated DEGs
AL365181.3	1.795	0.844	0.00175373	0.127076176	0.007143968	0.052471658	0.044413099	0.044413099	Upregulated DEGs
AC073352.1	4.779	2.257	0.04992487	NA	1.00E-08	0.754972428	0.652136571	0.652136571	Upregulated DEGs
AL121906.2	2.553	1.352	0.031512644	NA	1.00E-08	0.267233135	0.21591301	0.21591301	Upregulated DEGs
SIK1B	2.586	1.371	0.036341784	NA	0.032126778	0.280262207	0.236438055	0.236438055	Upregulated DEGs
AC087392.5	13.117	3.713	0.03178765	NA	1.00E-08	1.388380825	1.290706432	1.290706432	Upregulated DEGs
FP325330.3	1.769	0.823	0.047312493	0.56285799	1.00E-08	0.1165667	0.09881804	0.09881804	Upregulated DEGs
AC009078.3	1.792	0.842	0.007053182	0.254066624	1.00E-08	0.069758246	0.05815102	0.05815102	Upregulated DEGs
AC026362.2	1.901	0.926	0.029418363	0.465259228	0.041323974	0.114673239	0.104924779	0.104924779	Upregulated DEGs
IQCJ-SCHIP1	1.828	0.87	0.046126079	NA	1.00E-08	0.134384824	0.110901729	0.110901729	Upregulated DEGs
MIR4521	2.098	1.069	0.010837254	0.299690962	0.101206653	0.094633789	0.095409757	0.095409757	Upregulated DEGs
AC016831.6	1.719	0.782	0.03119225	0.480961634	0.061760716	0.08339635	0.079971695	0.079971695	Upregulated DEGs
