# Supplementary material for: Entamoeba histolytica HM-1: IMSS gene expression profiling identifies key hub genes, potential biomarkers, and pathways in Amoebiasis infection: a systematic network meta-analysis
Source: Biosci Rep. 2022 Oct 21;42(10):BSR20220191. doi: 10.1042/BSR20220191 (PMC9595035; doi:10.1042/BSR20220191)
Supplement: Supplementary Files S1-S4 [file BSR-2022-0191_supp.zip › BSR-2022-0191_suppSM4.csv]

Supplementry File S4:Differentially expressed down_regulated genes and detailed statistical values of series GSE128194
gene_name	FC	log2FoldChange	pvalue	padj	dispGeneEst	dispFit	dispMAP	dispersion	threshold
SLC22A16	0.573	-0.803	0.001944741	0.133672897	0.113344325	0.032157022	0.045571675	0.045571675	Downregulated DEGs
TRAF3IP3	0.58	-0.785	0.004848234	0.215209981	0.096535666	0.042182956	0.050344799	0.050344799	Downregulated DEGs
ROS1	0.536	-0.899	0.000826967	0.086934929	0.135011288	0.032595857	0.048755335	0.048755335	Downregulated DEGs
PTGER3	0.524	-0.931	0.000151413	0.033824208	0.033009306	0.039957006	0.038753882	0.038753882	Downregulated DEGs
DMRT3	0.43	-1.218	0.02390629	NA	0.007223135	0.192676107	0.162428524	0.162428524	Downregulated DEGs
ANKRD44	0.583	-0.778	0.004423077	0.20398945	0.119263655	0.036498028	0.050209327	0.050209327	Downregulated DEGs
CD84	0.517	-0.951	7.49E-06	0.005699278	0.047398713	0.02714364	0.030827848	0.030827848	Downregulated DEGs
TRHDE	0.583	-0.779	0.000563552	0.066587666	0.079271285	0.026266537	0.035298385	0.035298385	Downregulated DEGs
ARHGAP15	0.565	-0.823	0.000615517	0.069841596	0.103019509	0.027260239	0.03991387	0.03991387	Downregulated DEGs
CST7	0.564	-0.825	0.000286821	0.047134267	0.051444568	0.030441949	0.033787629	0.033787629	Downregulated DEGs
FYB1	0.558	-0.842	4.30E-05	0.015006345	0.027184703	0.028852808	0.028544378	0.028544378	Downregulated DEGs
HAL	0.55	-0.861	0.00030333	0.048227054	0.101287243	0.026974709	0.039216408	0.039216408	Downregulated DEGs
SIGLEC1	0.564	-0.827	0.017489502	0.371624939	0.095879824	0.069446476	0.0738558	0.0738558	Downregulated DEGs
IRAK3	0.577	-0.793	0.000308545	0.048475451	0.088386299	0.022826242	0.034209091	0.034209091	Downregulated DEGs
SI	0.551	-0.861	4.18E-05	0.014957427	0.069103254	0.022878686	0.03096895	0.03096895	Downregulated DEGs
NLRC4	0.562	-0.831	0.035720897	0.509174149	0.050859395	0.1023678	0.09399488	0.09399488	Downregulated DEGs
MAGEB2	0.531	-0.915	0.046832355	0.561597878	1.00E-08	0.123409936	0.123781906	0.123781906	Downregulated DEGs
TLR8	0.492	-1.023	0.007408131	0.260638776	1.00E-08	0.101153048	0.084067433	0.084067433	Downregulated DEGs
ATP8B4	0.525	-0.93	5.73E-06	0.00545838	0.067407984	0.021724065	0.029931324	0.029931324	Downregulated DEGs
SULT2A1	0.528	-0.921	0.00051999	0.06354099	0.139955782	0.030521741	0.047547443	0.047547443	Downregulated DEGs
ZNF85	0.555	-0.849	0.01775011	0.374296942	0.161117558	0.066505134	0.081294994	0.081294994	Downregulated DEGs
TFEC	0.578	-0.79	7.66E-05	0.021463462	0.057400732	0.021926654	0.028382774	0.028382774	Downregulated DEGs
C5	0.529	-0.919	0.000397788	0.055756618	0.028437697	0.04549961	0.042682612	0.042682612	Downregulated DEGs
CXCL12	0.398	-1.328	0.007767391	NA	0.165028097	0.139183154	0.142998295	0.142998295	Downregulated DEGs
EBF3	0.594	-0.752	0.017566147	0.371624939	0.091700799	0.058253648	0.063803439	0.063803439	Downregulated DEGs
UGT2B10	0.476	-1.072	0.009226256	0.281253276	0.000288283	0.115168075	0.09761071	0.09761071	Downregulated DEGs
SULT1E1	0.559	-0.838	0.002663897	0.154005651	1.00E-08	0.048762957	0.049051818	0.049051818	Downregulated DEGs
NEIL3	0.59	-0.761	0.001195649	0.102977041	0.03450938	0.036224962	0.035953336	0.035953336	Downregulated DEGs
MS4A6A	0.582	-0.782	0.000559206	0.066587666	0.108248153	0.022781667	0.036427411	0.036427411	Downregulated DEGs
OAS2	0.552	-0.857	0.00131051	0.109787095	0.086328963	0.038674219	0.046874107	0.046874107	Downregulated DEGs
SIM1	0.469	-1.092	0.001988938	0.136056675	0.172603599	0.061829728	0.079671979	0.079671979	Downregulated DEGs
TTK	0.579	-0.788	2.25E-05	0.009478046	0.006615797	0.027294551	0.023289101	0.023289101	Downregulated DEGs
LY86	0.512	-0.966	0.002785267	0.155550649	0.118437895	0.055633939	0.066129503	0.066129503	Downregulated DEGs
THBS4	0.452	-1.144	0.000110782	0.028261495	0.05654588	0.054300381	0.054636569	0.054636569	Downregulated DEGs
ST8SIA4	0.55	-0.862	0.000278564	0.04685443	0.020397223	0.039153046	0.035944241	0.035944241	Downregulated DEGs
SERPINI2	0.495	-1.016	0.002090391	0.136921002	0.240101217	0.042528169	0.072848945	0.072848945	Downregulated DEGs
C3orf14	0.577	-0.793	0.036913095	0.51499761	0.169478795	0.07584293	0.0903268	0.0903268	Downregulated DEGs
GNB4	0.566	-0.822	0.000366857	0.052979403	0.078132127	0.027945296	0.036612662	0.036612662	Downregulated DEGs
PEX5L	0.564	-0.826	0.008355536	0.272477023	1.00E-08	0.049265828	0.060763131	0.060763131	Downregulated DEGs
ITGA4	0.556	-0.846	0.000139882	0.03225624	0.093017095	0.022917069	0.034978001	0.034978001	Downregulated DEGs
HSD11B1	0.581	-0.783	0.00770125	0.264040213	0.053611771	0.051852411	0.052088461	0.052088461	Downregulated DEGs
TTR	0.542	-0.883	1.43E-05	0.007584361	0.065147415	0.021727528	0.029513505	0.029513505	Downregulated DEGs
LRMP	0.51	-0.973	0.003231723	0.168627538	0.11125832	0.06084715	0.06907599	0.06907599	Downregulated DEGs
CNR1	0.442	-1.176	8.60E-06	0.005986362	1.00E-08	0.04103872	0.044856262	0.044856262	Downregulated DEGs
MYB	0.506	-0.984	7.57E-06	0.005699278	0.091702868	0.022332496	0.034331365	0.034331365	Downregulated DEGs
CXorf21	0.491	-1.027	1.73E-05	0.008247539	0.097627748	0.027730872	0.039299456	0.039299456	Downregulated DEGs
CCR2	0.588	-0.767	0.002319686	0.144823374	0.152410088	0.023844486	0.044795648	0.044795648	Downregulated DEGs
SRGN	0.586	-0.771	7.22E-05	0.020693671	0.05629226	0.02052024	0.027124388	0.027124388	Downregulated DEGs
F13A1	0.569	-0.812	1.31E-05	0.007221285	0.018757799	0.025111412	0.02388436	0.02388436	Downregulated DEGs
PTGER2	0.554	-0.852	0.017571411	0.371624939	1.00E-08	0.081033105	0.077656256	0.077656256	Downregulated DEGs
EVI2A	0.561	-0.835	0.012695001	0.321239704	0.004563308	0.077981018	0.066383919	0.066383919	Downregulated DEGs
TXLNGY	0.571	-0.81	0.001163144	0.101399214	0.089643345	0.03143692	0.042244718	0.042244718	Downregulated DEGs
TRIM22	0.519	-0.946	0.000502146	0.062975256	0.016443264	0.051486299	0.045550015	0.045550015	Downregulated DEGs
GIMAP6	0.574	-0.8	0.013895143	0.338133509	0.116178874	0.058141258	0.067499245	0.067499245	Downregulated DEGs
ADAMDEC1	0.534	-0.904	0.002075621	0.136751854	1.00E-08	0.061879555	0.051364502	0.051364502	Downregulated DEGs
CD180	0.568	-0.817	0.006634088	0.24922234	0.048611868	0.058213405	0.056592736	0.056592736	Downregulated DEGs
CD101	0.529	-0.919	0.047780984	NA	1.00E-08	0.137438759	0.126513529	0.126513529	Downregulated DEGs
RSAD2	0.551	-0.86	0.010120212	0.29408266	0.047262625	0.072609882	0.068401311	0.068401311	Downregulated DEGs
CMPK2	0.589	-0.763	0.004879066	0.215209981	0.103928413	0.037849265	0.048940637	0.048940637	Downregulated DEGs
NREP	0.591	-0.76	0.00026407	0.045632731	0.033516065	0.028479721	0.029393417	0.029393417	Downregulated DEGs
CD36	0.571	-0.808	0.000601208	0.069841596	0.067126072	0.031041164	0.037395715	0.037395715	Downregulated DEGs
LMO2	0.574	-0.802	0.000949727	0.094952759	0.103927067	0.027952515	0.040590773	0.040590773	Downregulated DEGs
DOCK10	0.586	-0.771	0.000248827	0.044468463	0.059657555	0.024687093	0.030910441	0.030910441	Downregulated DEGs
AL355922.1	0.563	-0.83	0.010204989	0.295135647	0.11975576	0.055593533	0.066006562	0.066006562	Downregulated DEGs
IFI44L	0.495	-1.015	0.000164816	0.035702592	0.029022028	0.048063299	0.044674699	0.044674699	Downregulated DEGs
GLIPR1	0.578	-0.79	0.000188401	0.036399666	0.015456618	0.032400387	0.029271297	0.029271297	Downregulated DEGs
IGSF6	0.564	-0.826	0.009194893	0.280901685	1.00E-08	0.062353959	0.0621581	0.0621581	Downregulated DEGs
TIGD7	0.576	-0.796	0.023483806	0.430970977	1.00E-08	0.076790874	0.075365301	0.075365301	Downregulated DEGs
FAM163A	0.507	-0.979	0.02284447	0.427988781	1.00E-08	0.095928913	0.110747881	0.110747881	Downregulated DEGs
LYST	0.567	-0.819	6.91E-05	0.020693671	0.075278748	0.020733867	0.030458651	0.030458651	Downregulated DEGs
ADGRG7	0.59	-0.761	0.000703066	0.077321055	0.008101907	0.037743633	0.03243467	0.03243467	Downregulated DEGs
SLC10A4	0.477	-1.067	0.027561317	NA	0.151210521	0.137853958	0.139881131	0.139881131	Downregulated DEGs
RNF175	0.577	-0.793	0.01725533	0.371624939	0.138367202	0.05780367	0.071278627	0.071278627	Downregulated DEGs
KCNMB1	0.588	-0.767	0.033443221	0.496508549	0.006977767	0.090916043	0.076869032	0.076869032	Downregulated DEGs
RNF217	0.551	-0.86	0.000125716	0.029956076	0.03745689	0.032531609	0.033373909	0.033373909	Downregulated DEGs
LPAR4	0.551	-0.861	0.022570224	0.427843039	0.044776745	0.092544233	0.084384245	0.084384245	Downregulated DEGs
DNAJC5B	0.553	-0.854	0.000939395	0.094952759	0.125645901	0.029885225	0.045835093	0.045835093	Downregulated DEGs
FAM135B	0.435	-1.199	0.036445159	NA	0.147106464	0.198610627	0.189663115	0.189663115	Downregulated DEGs
SLC5A12	0.574	-0.801	0.003726347	0.183708893	1.00E-08	0.044042664	0.048306586	0.048306586	Downregulated DEGs
MS4A3	0.507	-0.979	3.01E-05	0.01134189	0.118713452	0.023070566	0.038877852	0.038877852	Downregulated DEGs
CNKSR2	0.507	-0.979	0.02637076	NA	1.00E-08	0.131434357	0.11300114	0.11300114	Downregulated DEGs
RGS18	0.47	-1.09	1.14E-07	0.000163176	0.04161593	0.026160028	0.028951809	0.028951809	Downregulated DEGs
POU4F2	0.581	-0.782	0.026766127	0.448582631	0.121280777	0.058017182	0.065523812	0.065523812	Downregulated DEGs
PARP8	0.586	-0.772	0.000282194	0.046913043	0.073737744	0.023010448	0.031979936	0.031979936	Downregulated DEGs
SLFN13	0.562	-0.832	0.019842041	0.399901304	0.184453535	0.062938606	0.081371396	0.081371396	Downregulated DEGs
GRIP1	0.565	-0.824	0.038765703	0.523778845	0.135276389	0.090892517	0.098287556	0.098287556	Downregulated DEGs
BATF	0.576	-0.795	0.043767271	0.552286565	0.177426497	0.082279322	0.097572953	0.097572953	Downregulated DEGs
SUSD3	0.593	-0.754	0.024897735	0.439604113	0.106574142	0.064298563	0.071309854	0.071309854	Downregulated DEGs
MEIOB	0.581	-0.782	0.009010943	0.279075712	0.142096591	0.043280522	0.058934576	0.058934576	Downregulated DEGs
SLC9C2	0.514	-0.961	0.002916221	0.159134407	0.061744152	0.064860018	0.06436074	0.06436074	Downregulated DEGs
TNFAIP8L2	0.542	-0.883	0.003694873	0.18278752	0.145672147	0.044652313	0.060758768	0.060758768	Downregulated DEGs
SLC22A15	0.589	-0.765	0.000945642	0.094952759	0.098854082	0.024894417	0.037493728	0.037493728	Downregulated DEGs
MNDA	0.506	-0.983	1.06E-05	0.006298172	0.086050796	0.024260336	0.034902803	0.034902803	Downregulated DEGs
SLC2A2	0.524	-0.933	7.22E-05	0.020693671	0.10740691	0.024922077	0.038541874	0.038541874	Downregulated DEGs
CMYA5	0.56	-0.838	0.000197018	0.037062716	1.00E-08	0.030088027	0.033900919	0.033900919	Downregulated DEGs
TMEM71	0.537	-0.898	0.031095626	0.480620715	1.26E-08	0.121514264	0.099964665	0.099964665	Downregulated DEGs
CYBB	0.537	-0.897	9.73E-07	0.001070051	0.012856059	0.02539986	0.022940421	0.022940421	Downregulated DEGs
SLITRK5	0.528	-0.922	0.008218032	0.271962355	0.034222111	0.081024507	0.073422825	0.073422825	Downregulated DEGs
SNX20	0.575	-0.799	0.001044295	0.099261673	0.075273983	0.032560021	0.039983881	0.039983881	Downregulated DEGs
ZNF528	0.577	-0.793	0.014587611	0.347598453	0.091634072	0.061458644	0.066046397	0.066046397	Downregulated DEGs
CX3CR1	0.529	-0.919	0.002523908	0.152899603	1.00E-08	0.061080747	0.056191416	0.056191416	Downregulated DEGs
EMB	0.548	-0.868	6.23E-05	0.020693671	0.077799665	0.021493774	0.033592426	0.033592426	Downregulated DEGs
PDE7B	0.54	-0.888	0.008691735	0.276788292	0.103091311	0.065944298	0.071901254	0.071901254	Downregulated DEGs
LRRC8C	0.574	-0.802	0.000179799	0.036399666	0.05326095	0.026788177	0.031461138	0.031461138	Downregulated DEGs
RXFP1	0.513	-0.962	0.001313114	0.109787095	0.107388849	0.048304947	0.057797982	0.057797982	Downregulated DEGs
PTGER4	0.506	-0.982	9.63E-06	0.005986362	1.00E-08	0.034663709	0.031866412	0.031866412	Downregulated DEGs
RASGRP4	0.568	-0.816	0.024310344	0.438844677	0.109092233	0.075857466	0.081495057	0.081495057	Downregulated DEGs
BCL2	0.549	-0.865	0.000967191	0.095402267	0.123985705	0.031449117	0.046710874	0.046710874	Downregulated DEGs
CLEC12A	0.493	-1.021	7.11E-05	0.020693671	0.02957829	0.043995289	0.041505647	0.041505647	Downregulated DEGs
PDE3A	0.53	-0.916	0.035829689	0.510216196	0.029701557	0.124762184	0.110582662	0.110582662	Downregulated DEGs
KLHL6	0.562	-0.83	0.008764411	0.276788292	0.136869903	0.051329998	0.064742759	0.064742759	Downregulated DEGs
CYSLTR1	0.479	-1.061	0.000131234	0.030758328	0.041623192	0.04963958	0.048312214	0.048312214	Downregulated DEGs
MSRB3	0.592	-0.755	0.007439399	0.260638776	0.135431691	0.036813194	0.052810072	0.052810072	Downregulated DEGs
WDR49	0.555	-0.849	0.000406329	0.056400782	0.110804862	0.026058092	0.040155198	0.040155198	Downregulated DEGs
GAPT	0.556	-0.846	0.001046125	0.099261673	0.098228122	0.034113582	0.044622787	0.044622787	Downregulated DEGs
RIMS2	0.543	-0.88	0.014358094	0.346168088	1.00E-08	0.0781824	0.078891769	0.078891769	Downregulated DEGs
C20orf197	0.475	-1.073	0.001510711	0.120937775	0.056600559	0.072167387	0.069808787	0.069808787	Downregulated DEGs
KCNA3	0.458	-1.125	0.030018549	NA	0.223822696	0.150383958	0.161823211	0.161823211	Downregulated DEGs
SAMD9L	0.542	-0.884	6.46E-05	0.020693671	0.056060818	0.028424048	0.033355956	0.033355956	Downregulated DEGs
IRX3	0.592	-0.756	0.013693178	0.335334822	0.202244467	0.036835421	0.063912369	0.063912369	Downregulated DEGs
CD163	0.584	-0.775	0.04647328	0.560753394	0.029335976	0.101731739	0.08928194	0.08928194	Downregulated DEGs
ZNF354C	0.567	-0.818	0.00548042	0.230451654	0.063178201	0.052861386	0.054509815	0.054509815	Downregulated DEGs
ERBB4	0.545	-0.874	0.021307297	0.418448377	0.170155493	0.075532794	0.089513106	0.089513106	Downregulated DEGs
SLITRK4	0.52	-0.944	0.001010263	0.098256676	0.077200654	0.048050479	0.05267242	0.05267242	Downregulated DEGs
LRRC3B	0.557	-0.843	0.001594669	0.122241712	1.00E-08	0.042858046	0.045808575	0.045808575	Downregulated DEGs
CXCR2	0.479	-1.063	0.005357578	0.228341579	1.00E-08	0.095959437	0.085654747	0.085654747	Downregulated DEGs
CACNB4	0.487	-1.039	0.000217319	0.04035084	0.039713449	0.05137607	0.049382674	0.049382674	Downregulated DEGs
ANKRD45	0.509	-0.974	0.047135208	NA	0.20139964	0.135821295	0.146628876	0.146628876	Downregulated DEGs
OLIG1	0.586	-0.771	0.043039313	0.54989549	0.093196204	0.087769576	0.088696372	0.088696372	Downregulated DEGs
ZNF93	0.569	-0.815	0.000773057	0.08310069	0.091222689	0.029700012	0.040142305	0.040142305	Downregulated DEGs
KCNQ5	0.489	-1.032	0.005831237	0.235389117	0.264003091	0.060830013	0.089742686	0.089742686	Downregulated DEGs
EVI2B	0.562	-0.832	0.000471654	0.061302211	0.000579444	0.043078774	0.035581005	0.035581005	Downregulated DEGs
FAM92A	0.589	-0.764	0.022257042	0.427843039	0.060416136	0.070206438	0.068632191	0.068632191	Downregulated DEGs
LRRK2	0.559	-0.839	0.001474254	0.11908141	1.00E-08	0.052523023	0.042760928	0.042760928	Downregulated DEGs
HACD4	0.58	-0.786	0.000748032	0.081638265	0.036775652	0.035429956	0.03564628	0.03564628	Downregulated DEGs
UGT2B15	0.422	-1.245	6.60E-09	1.57E-05	0.011412516	0.033770261	0.029823639	0.029823639	Downregulated DEGs
ZNF429	0.484	-1.048	0.002032688	0.136438197	0.089385169	0.06823521	0.071587781	0.071587781	Downregulated DEGs
ZNF257	0.553	-0.854	0.027672349	0.452124553	0.143216336	0.083877026	0.093018942	0.093018942	Downregulated DEGs
ZNF98	0.553	-0.855	0.042212819	0.547316016	0.167710945	0.09834004	0.109000508	0.109000508	Downregulated DEGs
SERPINB2	0.363	-1.461	7.26E-06	0.005699278	0.11569084	0.055457924	0.064683734	0.064683734	Downregulated DEGs
UGT2B17	0.424	-1.236	1.32E-10	9.43E-07	0.039541697	0.022920719	0.025999831	0.025999831	Downregulated DEGs
ADH4	0.496	-1.011	1.31E-05	0.007221285	1.00E-08	0.030541266	0.036119586	0.036119586	Downregulated DEGs
HYLS1	0.484	-1.047	0.002097342	0.136921002	0.145060855	0.060288142	0.07369013	0.07369013	Downregulated DEGs
ZNF583	0.574	-0.8	0.042903637	0.54989549	1.00E-08	0.105763743	0.091591491	0.091591491	Downregulated DEGs
ZNF568	0.52	-0.943	0.021458912	0.419123046	0.109670121	0.099867618	0.101317598	0.101317598	Downregulated DEGs
ZNF43	0.592	-0.757	0.018248208	0.379203726	0.16512709	0.048844424	0.067657961	0.067657961	Downregulated DEGs
NHSL2	0.556	-0.846	0.002588228	0.1533321	0.180782057	0.030200835	0.054601691	0.054601691	Downregulated DEGs
NAT8B	0.4	-1.321	0.002726624	0.15408118	0.288208478	0.086639838	0.115399794	0.115399794	Downregulated DEGs
OLIG2	0.414	-1.271	0.006283208	0.244771179	0.256256493	0.109055536	0.133016592	0.133016592	Downregulated DEGs
RF00019	0.275	-1.86	0.042494154	NA	1.00E-08	0.514726072	0.444735146	0.444735146	Downregulated DEGs
AC016747.1	0.454	-1.138	0.001096669	0.100521716	1.00E-08	0.084044874	0.071391023	0.071391023	Downregulated DEGs
TRIM59	0.575	-0.798	0.00177033	0.127076176	0.040259003	0.042223703	0.041911049	0.041911049	Downregulated DEGs
MS4A4E	0.526	-0.927	0.034721829	0.502956423	0.121829129	0.114880481	0.115953403	0.115953403	Downregulated DEGs
AATBC	0.468	-1.096	0.039610156	NA	0.197507046	0.161642288	0.167556812	0.167556812	Downregulated DEGs
AL596087.1	0.108	-3.211	0.000591309	NA	1.335720192	0.25943776	0.433561602	0.433561602	Downregulated DEGs
AL606970.1	0.558	-0.841	0.040700509	0.53680367	1.00E-08	0.102157544	0.098341645	0.098341645	Downregulated DEGs
HSPA9P1	0.154	-2.695	0.002107691	NA	1.115061754	0.144655945	0.297787798	0.297787798	Downregulated DEGs
LINC01268	0.542	-0.883	0.001692427	0.125322532	0.142594305	0.035962564	0.053321671	0.053321671	Downregulated DEGs
ZNF492	0.461	-1.118	0.044131198	NA	1.00E-08	0.209010762	0.174825117	0.174825117	Downregulated DEGs
YBX1P2	0.133	-2.91	0.006277864	0.244771179	0.786809931	0.056342427	0.159015736	0.786809931	Downregulated DEGs
EMBP1	0.507	-0.979	0.002680519	0.154005651	0.067452369	0.065093649	0.065445998	0.065445998	Downregulated DEGs
GOLGA8N	0.542	-0.884	0.0103718	0.295801694	0.067085956	0.073747206	0.072661989	0.072661989	Downregulated DEGs
BDH2P1	0.055	-4.191	0.001661178	NA	2.84692845	0.453740314	0.57409772	0.57409772	Downregulated DEGs
AL451069.3	0.501	-0.996	0.033944564	0.498383394	0.321712313	0.102617744	0.139024166	0.139024166	Downregulated DEGs
KDM4A-AS1	0.536	-0.899	0.049328034	NA	0.088818772	0.132036803	0.124885362	0.124885362	Downregulated DEGs
LINC00211	0.503	-0.992	0.04717168	NA	1.00E-08	0.164249533	0.146028222	0.146028222	Downregulated DEGs
LILRA2	0.591	-0.758	0.003202825	0.168348463	0.089125569	0.034768454	0.04437764	0.04437764	Downregulated DEGs
RPL17P19	0.56	-0.837	0.033198154	0.494410427	1.00E-08	0.102015293	0.092318888	0.092318888	Downregulated DEGs
FOXP1-IT1	0.584	-0.775	0.009979365	0.291173435	0.046633793	0.058138388	0.056326085	0.056326085	Downregulated DEGs
SERPINB10	0.525	-0.931	0.001092394	0.100521716	0.112653994	0.04178141	0.053455539	0.053455539	Downregulated DEGs
PCED1B-AS1	0.574	-0.801	0.046206265	0.559964105	1.00E-08	0.106539981	0.096789701	0.096789701	Downregulated DEGs
GBA3	0.488	-1.036	7.24E-05	0.020693671	1.00E-08	0.032063614	0.045737492	0.045737492	Downregulated DEGs
AC090796.1	0.588	-0.767	0.007027614	0.254066624	0.176874641	0.032454951	0.055343594	0.055343594	Downregulated DEGs
AC104232.1	0.518	-0.949	0.001915731	0.132314988	1.00E-08	0.050425675	0.05841029	0.05841029	Downregulated DEGs
AC090136.3	0.498	-1.004	0.049517206	NA	1.00E-08	0.166021132	0.147013953	0.147013953	Downregulated DEGs
AP003097.1	0.104	-3.264	0.010757192	NA	2.775770656	0.384118694	0.534086739	0.534086739	Downregulated DEGs
ZNF253	0.553	-0.855	0.005997404	0.236259565	0.094091592	0.055335553	0.061534291	0.061534291	Downregulated DEGs
AC125603.2	0.55	-0.863	0.008292693	0.272477023	0.18490174	0.048952816	0.069786488	0.069786488	Downregulated DEGs
AC025569.1	0.583	-0.777	0.003257326	0.168773424	0.086933481	0.038095672	0.046188065	0.046188065	Downregulated DEGs
SHLD2P2	0.283	-1.822	0.022908741	NA	1.335161965	0.291127334	0.368670117	0.368670117	Downregulated DEGs
LINC02169	0.588	-0.767	0.015685226	0.357639891	0.176998308	0.04540335	0.066851672	0.066851672	Downregulated DEGs
PDCD6IPP2	0.545	-0.875	0.00697345	0.253049826	0.166987901	0.050285557	0.068371777	0.068371777	Downregulated DEGs
RHEX	0.4	-1.32	0.003547636	0.177344574	0.108369294	0.122019636	0.119853481	0.119853481	Downregulated DEGs
ZNF850	0.587	-0.768	0.004487277	0.205623732	0.133970605	0.033117078	0.049670547	0.049670547	Downregulated DEGs
AC097634.1	0.517	-0.951	0.009574643	0.285712255	1.00E-08	0.091951277	0.080241195	0.080241195	Downregulated DEGs
AC135507.1	0.378	-1.405	0.025956339	NA	1.00E-08	0.250936204	0.22438926	0.22438926	Downregulated DEGs
ZNF658	0.549	-0.864	0.016057727	0.361539098	0.078808901	0.07868929	0.078725931	0.078725931	Downregulated DEGs
HIST1H4F	0.537	-0.896	0.000396171	0.055756618	0.110289336	0.030128673	0.043479694	0.043479694	Downregulated DEGs
HIST1H3A	0.574	-0.8	0.006694096	0.24988377	0.067652398	0.052000521	0.054693819	0.054693819	Downregulated DEGs
HIST1H4I	0.505	-0.985	0.000263961	0.045632731	0.075130979	0.040962892	0.046490168	0.046490168	Downregulated DEGs
HIST1H2BB	0.448	-1.157	9.10E-06	0.005986362	0.12768953	0.029663052	0.045735757	0.045735757	Downregulated DEGs
AC015922.3	0.249	-2.008	0.043543699	NA	0.995184217	0.508123806	0.552389045	0.552389045	Downregulated DEGs
AP003900.1	0.552	-0.858	0.044376498	0.554314352	0.059470299	0.118125713	0.108874709	0.108874709	Downregulated DEGs
HIST1H3C	0.476	-1.071	0.000110807	0.028261495	0.180525046	0.028917626	0.05300099	0.05300099	Downregulated DEGs
AC004381.2	0.484	-1.048	0.029247742	NA	1.00E-08	0.145566386	0.135802721	0.135802721	Downregulated DEGs
AC096667.1	0.565	-0.823	0.014230707	0.344257142	0.098239038	0.065356727	0.070673755	0.070673755	Downregulated DEGs
